# Supplementary material for: PRSS38 Is a Novel Sperm Serine Protease Involved in Human and Mouse Fertilization
Source: Int J Mol Sci. 2025 Dec 2;26(23):11680. doi: 10.3390/ijms262311680 (PMC12691765; doi:10.3390/ijms262311680)
Supplement: Supplementary file 1 [file ijms-26-11680-s001.zip]

Archive with 1 entries (1 files):
- ijms-3886012-supplementary.pdf
